# Supplementary material for: Babesia spp. and other pathogens in ticks recovered from domestic dogs in Denmark
Source: Parasit Vectors. 2015 May 8;8:262. doi: 10.1186/s13071-015-0843-0 (PMC4425907; doi:10.1186/s13071-015-0843-0)
Supplement: Additional file 1: Table S1. — Pathogens detected in the study according to sampling location and co-infecting organisms. [file 13071_2015_843_MOESM1_ESM.xlsx]

## Sheet: Sheet1
Sample number	Local ID #1	Local ID #2	Zip code	Location	Region (Suppl Fig)	Rickettsia	Borrelia	Babesia	Neoehrlichia mikurensis	Bartonella
1	NA	NA	NA	NA	NA	Rickettsia helvetica
2	NA	NA	NA	NA	NA	Rickettsia helvetica
100	12916	NA	NA	NA	NA
101	10760	NA	NA	NA	NA	Rickettsia helvetica
102	12963	NA	NA	NA	NA
105	12963	NA	NA	NA	NA		Borrelia afzelii	Babesia microti
106	499	NA	NA	NA	NA
(3A) 3fejl	62223044-1	90	5700	Svendborg	15
(3B) 3fejl	62223044-2	91	5700	Svendborg	15
(3J) 3fejl	62223044-10	123	5700	Svendborg	15
(3L) 3fejl	62223044-12	97	5700	Svendborg	15
10A	74522353-1	87	6100	Haderslev	11
10B	74522353-2	88	6100	Haderslev	11
10C	74522353-3	89	6100	Haderslev	11
10D	74522353-5	124	5700	Svendborg	15		Borrelia afzelii
10E	74522353-6	125	6100	Haderslev	11
10F	74522353-7	126	6100	Haderslev	11	Rickettsia helvetica
10G	74522353-8	127	6100	Haderslev	11
10H	74522353-21	210	6100	Haderslev	11		Borrelia garinii
10I	74522353-22	211	6100	Haderslev	11
10J	74522353-23	212	6100	Haderslev	11			Babesia microti
10K	74522353-24	289	6100	Haderslev	11
10L	74522353-25	290	6100	Haderslev	11
11A	74541712-6	109	6000	Kolding	10
12A	74644052-1	81	9800	Hjørring	1
12B	74644052-2	82	6360	Tinglev	12		Borrelia afzelii
12C	74644052-3	83	6360	Tinglev	12
12D	74644052-4	84	6360	Tinglev	12
12E	74644052-5	85	6360	Tinglev	12	Rickettsia helvetica	Borrelia valaisiana
12F	74644052-6	309	6360	Tinglev	12
12G	74644052-7	310	6360	Tinglev	12
12H	74644052-8	311	6360	Tinglev	12
13A	74669009-1	302	6300	Gråsten	13			Babesia venatorum
13B	74669009-2	303	6300	Gråsten	13	Rickettsia helvetica
13C	74669009-4	307	6300	Gråsten	13	Rickettsia helvetica		Babesia venatorum
13D	74669009-5	306	6300	Gråsten	13
13E	74669009-7	308	6300	Gråsten	13
13F	74669009-26	307	6300	Gråsten	13
14A	75180900-1	101	6700	Esbjerg	7
14B	75180900-2	102	6700	Esbjerg	7
14C	75180900-3	224	6700	Esbjerg	7
14D	75220988-1	128	6800	Varde	6		Borrelia garinii
15A	75220988-2	129	6800	Varde	6
15B	75220988-3	130	6800	Varde	6
15C	75220988-4	131	6800	Varde	6		Borrelia valaisiana
15D	75220988-5	132	6800	Varde	6	Rickettsia helvetica
15E	75220988-6	312	6800	Varde	6	Rickettsia helvetica
16A	75243535-1	287	6870	Ølgod	6
16B	75243535-4	142	6870	Ølgod	6
16C	75243535-5	143	6870	Ølgod	6
16D	75243535-6	248	6870	Ølgod	6
16E	75243535-7	249	6870	Ølgod	6
16G	75243535-8	250	6870	Ølgod	6	Rickettsia sp.
16H	75243535-9	251	6870	Ølgod	6
16I	75243535-10	252	6870	Ølgod	6
16J	75243535-11	253	6870	Ølgod	6
16L	75243535-12	254	6870	Ølgod	6
16N	75243535-13	285	6870	Ølgod	6
16O	75243535-14	286	6870	Ølgod	6		Borrelia valaisiana
16P	75243535-15	287	6870	Ølgod	6
16R	75243535-17	266	6870	Ølgod	6	Rickettsia helvetica	Borrelia afzelii	Babesia microti
16T	75243535-18	330	6870	Ølgod	6	Rickettsia helvetica
16U	75243535-19	331	6870	Ølgod	6		Borrelia valaisiana
16V	75243535-20	332	6870	Ølgod	6
16X	75243535-21	333	6870	Ølgod	6
16Y	75243535-26	288	6870	Ølgod	6
16Z	75243535-5	143	6870	Ølgod	6
17A	75298455-3	188	6800	Varde	6
17B	75298455-5	189	6800	Varde	6
18A	75361196-1	135	6600	Vejen	8
18B	75361196-2	136	6600	Vejen	8
18C	75361196-3	65	6600	Vejen	8
18D	75361196-4	66	6600	Vejen	8	Rickettsia helvetica
18E	75361196-5	67	6600	Vejen	8
18F	75361196-6	68	6600	Vejen	8
18G	75361196-11	255	6600	Vejen	8
19A	75410300-1	24	6760	Ribe	7
19B	75410300-1	21	6760	Ribe	7	Rickettsia helvetica
19C	75410300-2	22	6760	Ribe	7
19E	75410300-3	23	6760	Ribe	7
19F	75410300-4	133	6760	Ribe	7		Borrelia afzelii
19G	75410300-5	134	6760	Ribe	7					Bartonella sp.
19H	75410300-11	70	6760	Ribe	7
19I	75410300-12	71	6760	Ribe	7
19J	75410300-13	72	6760	Ribe	7	Rickettsia helvetica
19K	75410300-14	73	6760	Ribe	7
19L	75410300-15	202	6760	Ribe	7		Borrelia garinii
19M	75410300-16	203	6760	Ribe	7
19N	75410300-18	204	6760	Ribe	7
19O	75410300-19	219	6760	Ribe	7
19P	75410300-20	220	6760	Ribe	7
19Q	75410300-21	221	6760	Ribe	7
19R	75410300-22	222	6760	Ribe	7				Neoehrlichia mikurensis
19S	75410300-24	239	6760	Ribe	7
19T	75410300-25	240	6760	Ribe	7		Borrelia valaisiana	Babesia microti
19U	75410300-26	279	6760	Ribe	7
19V	75410300-27	280	6760	Ribe	7	Rickettsia helvetica
19X	75410300-23	223	6760	Ribe	7
1A	61628182-8	107	5600	Faaborg	14
20A	75522333-1	80	6000	Kolding	10
20B	75522333-2	144	6000	Kolding	10		Borrelia afzelii
20C	75522333-3	145	6000	Kolding	10	Rickettsia massiliae
20D	75522333-4	146	6000	Kolding	10
20E	75522333-5	147	6000	Kolding	10
20F	75522353-3	89	6100	Haderslev	11	Rickettsia helvetica	Borrelia afzelii
20G	75522333-6	47	6000	Kolding	10		Borrelia afzelii
20H	75522333-10	88	6100	Haderslev	11
20I	75522333-9	48	6000	Kolding	10		Borrelia afzelii
20J	75522333-7	46	6000	Kolding	10		Borrelia afzelii
20K	75522333-8	45	6000	Kolding	10		Borrelia afzelii
21A	75522400-19	259	6040	Egtved	9
21J
22A	75541712-1	13	6000	Kolding	10
22B	75541712-2	14	6000	Kolding	10	Rickettsia helvetica	Borrelia garinii
22BB	75541712-31	367	6000	Kolding	10
22C	75541712-3	15	6000	Kolding	10	Rickettsia helvetica
22CC	75541712-32	268	6000	Kolding	10
22D	75541712-4	16	6000	Kolding	10
22DD	75541712-33	269	6000	Kolding	10
22E	75541712-5	17	6000	Kolding	10
22EE	75541712-34	270	6000	Kolding	10					Bartonella henselae
22F	75541712-7	110	6000	Kolding	10			Babesia microti
22FF	75541712-35	271	6000	Kolding	10
22G	75541712-8	111	6000	Kolding	10
22GG	75541712-36	327	6000	Kolding	10
22H	75541712-9	112	6000	Kolding	10	Rickettsia sp.
22HH	75541712-37	328	6000	Kolding	10
22I	75541712-10	113	6000	Kolding	10
22II	75541712-38	329	6000	Kolding	10	Rickettsia helvetica			Neoehrlichia mikurensis
22J	75541712-11	159	6000	Kolding	10
22JJ	75541712-77	1	5600	Kolding	10
22K	75541712-11	114	6000	Kolding	10
22L	75541712-11	74	6000	Kolding	10
22M	75541712-12	160	6000	Kolding	10	Rickettsia helvetica
22N	75541712-12	75	6000	Kolding	10
22O	75541712-13	199	6000	Kolding	10			Babesia microti
22P	75541712-13	76	6000	Kolding	10
22Q	75541712-14	200	6000	Kolding	10	Rickettsia helvetica	Borrelia afzelii	Babesia microti
22R	75541712-15	201	6000	Kolding	10
22S	75541712-15	78	6000	Kolding	10
22T	75541712-16	56	6000	Kolding	10		Borrelia burgdorferi	Babesia microti
22U	75541712-17	235	6000	Kolding	10
22V	75541712-17	57	6000	Kolding	10		Borrelia garinii
22X	75541712-18	58	6000	Kolding	10		Borrelia garinii
22Y	75541712-18	236	6000	Kolding	10
22Z	75541712-19	237	6000	Kolding	10
22Æ	75541712-19	59	6000	Kolding	10
22Ø	75541712-20	238	6000	Kolding	10	Rickettsia sp.
22Å	75541712-20	60	6000	Kolding	10
22AA	75541712-21	61	6000	Kolding	10
23A	75552400-1	165	6040	Egtved	9
23B	75552400-4	166	6040	Egtved	9		Borrelia afzelii
23C	75552400-5	167	6040	Egtved	9
23D	75552400-11	205	6040	Egtved	9
23E	75552400-12	28	7700	Thisted	2
23F	75552400-12	206	6040	Egtved	9
23G	75552400-13	207	6040	Egtved	9
23H	75552400-14	208	6040	Egtved	9
23I	75552400-15	209	6040	Egtved	9	Rickettsia sp.
23K	75552400-16	256	6040	Egtved	9	Rickettsia helvetica
23L	75552400-17	257	6040	Egtved	9	Rickettsia helvetica
23M	75552400-18	258	6040	Egtved	9
23N	75552400-18	258	6040	Egtved	9
23O	75552400-19	259	6040	Egtved	9
23P	75552400-20	260	6040	Egtved	9
24A	75555659-12	272	6600	Vejen	8
24B	75555659-14	301	6600	Vejen	8	Rickettsia helvetica
25A	97351300-11	161	6900	Skjern	5
25B	97351300-12	162	6900	Skjern	5		Borrelia spielmanii
25C	97351300-13	163	6900	Skjern	5
25D	97351300-14	164	6900	Skjern	5
25E	97351300-224	175	6900	Skjern	5		Borrelia garinii
25F	97351300-459	173	6900	Skjern	5
25G	97351300-2988	180	6900	Skjern	5	Rickettsia helvetica
25H	97351300-5300	172	6900	Skjern	5		Borrelia valaisiana
25I	97351300-5795	228	6900	Skjern	5	Rickettsia sp.	Borrelia spielmanii
25J	97351300-5900	178	6900	Skjern	5		Borrelia garinii
25K	97351300-6648	227	6900	Skjern	5	Rickettsia helvetica
25L	97351300-7473	226	6900	Skjern	5
25O	97351300-7860	177	6900	Skjern	5
25P	97351300-11608	176	6900	Skjern	5	Rickettsia helvetica
25Q	97351300-15484	179	6900	Skjern	5	Rickettsia helvetica	Borrelia afzelii
25R	97351300-18120	174	6900	Skjern	5
25S	97351300-18447	229	6830	Nørre Nebel	6	Rickettsia helvetica
26A	97351500-13425	225	6900	Skjern	5		Borrelia afzelii	Babesia microti
27A	97421779-7	182	7500	Holstebro	4		Borrelia valaisiana
28B	97421799-1	192	7500	Holstebro	4
28C	97421799-1	137	7500	Holstebro	4		Borrelia afzelii
28D	97421799-2	193	7500	Holstebro	4
28E	97421799-2	138	7500	Holstebro	4	Rickettsia sp.		Babesia microti
28F	97421799-3	194	7500	Holstebro	4
28G	97421799-3	139	7500	Holstebro	4
28H	97421799-4	140	7500	Holstebro	4
28I	97421799-4	195	7500	Holstebro	4
28J	97421799-5	141	7500	Holstebro	4
28K	97421799-6	215	7500	Holstebro	4
28L	97421799-6	181	7500	Holstebro	4
28M	97421799-7	216	7500	Holstebro	4
28N	97421799-8	183	7500	Holstebro	4	Rickettsia helvetica
28O	97421799-8	217	7500	Holstebro	4		Borrelia afzelii
28P	97421799-9	218	7500	Holstebro	4
28Q	97421799-10	185	7500	Holstebro	4		Borrelia garinii
28R	97421799-9	184	7500	Holstebro	4			Babesia venatorum
29A	97889500-1	297	7620	Lemvig	3			Babesia microti
29B	97889500-1	291	7620	Lemvig	3	Rickettsia sp.
29C	97889500-2	298	7620	Lemvig	3
29D	97889500-2	292	7620	Lemvig	3
29E	97889500-3	299	7620	Lemvig	3
29F	97889500-3	293	7620	Lemvig	3			Babesia microti
2A	62216421-1	8	5700	Svendborg	15
2B	62216421-2	9	5700	Svendborg	15		Borrelia valaisiana
2C	62216421-3	157	5700	Svendborg	15
2D	62216421-4	158	5700	Svendborg	15		Borrelia garinii
30B	97920777-2	29	7700	Thisted	2
30C	97920777-3	186	7700	Thisted	2	Rickettsia helvetica
30D	97920777-4	187	7700	Thisted	2
30E	97920777-6	313	7700	Thisted	2
30F	97920777-7	314	7700	Thisted	2
30G	97920777-9	295	7700	Thisted	2
30H	97920777-10	296	7700	Thisted	2	Rickettsia helvetica
31A	98891188-14	52	9800	Hjørring	1		Borrelia afzelii	Babesia microti
31B	98921188-1	35	9800	Hjørring	1
31BB	98921188-11	49	9800	Hjørring	1
31C	98921188-2	36	9800	Hjørring	1
31CC	98921188-21	168	9800	Hjørring	1
31D	98921188-3	37	9800	Hjørring	1
31DD	98921188-17	53	9800	Hjørring	1
31E	98921188-4	38	9800	Hjørring	1		Borrelia spielmanii
31F	98921188-11	334	9800	Hjørring	1
31G	98921188-11	243	9800	Hjørring	1			Babesia microti
31H	98921188-11	273	9800	Hjørring	1			Babesia microti
31I	98921188-11	190	9800	Hjørring	1
31J	98921188-12	244	9800	Hjørring	1	Rickettsia helvetica
31K	98921188-12	274	9800	Hjørring	1			Babesia microti
31L	98921188-12	322	9800	Hjørring	1
31M	98921188-12	191	9800	Hjørring	1
31N	98921188-13	245	9800	Hjørring	1
31O	98921188-13	275	9800	Hjørring	1
31P	98921188-14	246	9800	Hjørring	1
31Q	98921188-15	277	9800	Hjørring	1
31R	98921188-15	247	9800	Hjørring	1
31S	98921188-16	278	9800	Hjørring	1		Borrelia spielmanii
31T	98921188-21	281	9800	Hjørring	1
31U	98921188-22	282	9800	Hjørring	1
31V	98921188-22	169	9800	Hjørring	1
31X	98921188-23	284	9800	Hjørring	1
31Y	98921188-23	170	9800	Hjørring	1
31Z	98921188-23	283	9800	Hjørring	1
31Æ	98921188-24	171	9800	Hjørring	1
31Ø	98921188-12	50	9800	Hjørring	1
31Å	98921188-18	54	9800	Hjørring	1	Rickettsia helvetica	Borrelia garinii
31AA	98921188-11	44	9800	Hjørring	1			Babesia microti
32A	98991205-2	116	9480	Løkken	1
32B	98991205-3	117	9480	Løkken	1	Rickettsia helvetica	Borrelia garinii
32C	98991205-4	118	9480	Løkken	1
33A	98991501-1	115	9480	Løkken	1
3C	62223044-3	92	5700	Svendborg	15
3D	62223044-4	93	5700	Svendborg	15
3E	62223044-5	94	5700	Svendborg	15
3F	62223044-6	119	5700	Svendborg	15	Rickettsia helvetica	Borrelia garinii
3G	62223044-7	120	5700	Svendborg	15			Babesia microti	Neoehrlichia mikurensis
3H	62223044-8	121	5700	Svendborg	15
3I	62223044-9	122	5700	Svendborg	15
3K	62223044-11	96	5700	Svendborg	15
3N	62223044-14	99	5700	Svendborg	15
3O	62223044-15	100	5700	Svendborg	15	Rickettsia sp.
3P	62223044-16	261	5700	Svendborg	15
3Q	62223044-17	262	5700	Svendborg	15	Rickettsia helvetica		Babesia microti
3R	62223044-18	263	5700	Svendborg	15
3S	62223044-19	264	5700	Svendborg	15		Borrelia valaisiana
3T	62223044-20	265	5700	Svendborg	15
4A	62618182-1	25	5600	Faaborg	14
4B	62618182-2	26	5600	Faaborg	14
4C	62618182-3	27	5600	Faaborg	14
4D	62618182-4	103	5600	Faaborg	14
4E	62618182-5	104	5600	Faaborg	14			Babesia microti
4F	62618182-6	105	5600	Faaborg	14			Babesia microti
4G	62618182-7	106	5600	Faaborg	14
4H	62618182-9	108	5600	Faaborg	14	Rickettsia helvetica	Borrelia spielmanii
4I	62618182-11	335	5600	Faaborg	14
4J	62618182-11	1	5600	Faaborg	14
4K	62618182-12	336	5600	Faaborg	14
4L	62618182-12	2	5600	Faaborg	14
4M	62618182-13	337	5600	Faaborg	14
4N	62618182-13	3	5600	Faaborg	14
4O	62618182-14	338	5600	Faaborg	14
4P	62618182-14	4	5600	Faaborg	14	Rickettsia massiliae
5A	70224442-1	148	6950	Ringkøbing	5
5B	70224442-2	149	6950	Ringkøbing	5
5C	70224442-3	150	6950	Ringkøbing	5	Rickettsia sp.
5D	70224442-4	151	6950	Ringkøbing	5
5E	70224442-5	152	6950	Ringkøbing	5
5F	70224442-6	315	6950	Ringkøbing	5
5G	70224442-7	316	6950	Ringkøbing	5
5H	70224442-8	241	6950	Ringkøbing	5	Rickettsia helvetica
5I	70224442-9	242	6950	Ringkøbing	5	Rickettsia helvetica	Borrelia afzelii
5J	70224442-10	317	6950	Ringkøbing	5
5K	70224442-11	318	6950	Ringkøbing	5		Borrelia afzelii
5L	70224442-12	319	6950	Ringkøbing	5
5M	70224442-6	315	6950	Ringkøbing	5	Rickettsia helvetica
6A	70261680-1	79	6830	Nørre Nebel	6
6B	70261680-2	18	6830	Nørre Nebel	6
6BB	70261680-34	323	6830	Nørre Nebel	6
6C	70261680-3	19	6830	Nørre Nebel	6
6CC	70261680-35	326	6830	Nørre Nebel	6		Borrelia garinii
6D	70261680-4	20	6830	Nørre Nebel	6
6DD	70261680-17	42	6830	Nørre Nebel	6
6E	70261680-5	95	6830	Nørre Nebel	6
6F	70261680-6	5	6830	Nørre Nebel	6
6G	70261680-7	6	6830	Nørre Nebel	6
6H	70261680-8	7	6830	Nørre Nebel	6				Neoehrlichia mikurensis
6I	70261680-9	69	6830	Nørre Nebel	6			Babesia venatorum
6J	70261680-10	39	6830	Nørre Nebel	6
6K	70261680-11	40	6830	Nørre Nebel	6
6L	70261680-12	86	6830	Nørre Nebel	6
6M	70261680-13	62	6830	Nørre Nebel	6
6N	70261680-14	63	6830	Nørre Nebel	6
6O	70261680-15	64	6830	Nørre Nebel	6
6P	70261680-19	320	6830	Nørre Nebel	6
6Q	70261680-20	213	6830	Nørre Nebel	6
6R	70261680-21	321	6830	Nørre Nebel	6		Borrelia spielmanii
6S	70261680-22	230	6830	Nørre Nebel	6	Rickettsia helvetica	Borrelia spielmanii
6T	70261680-23	231	6830	Nørre Nebel	6
6U	70261680-24	232	6830	Nørre Nebel	6
6V	70261680-25	233	6830	Nørre Nebel	6
6X	70261680-26	234	6830	Nørre Nebel	6
6Y	70261680-27	196	6830	Nørre Nebel	6	Rickettsia helvetica	Borrelia spielmanii
6Z	70261680-28	197	6830	Nørre Nebel	6
6Æ	70261680-29	198	6830	Nørre Nebel	6	Rickettsia massiliae
6Ø	70261680-31	294	6830	Nørre Nebel	6
6Å	70261680-32	324	6830	Nørre Nebel	6			Babesia microti
6AA	70261680-33	325	6830	Nørre Nebel	6
7A	72243535-1	10	6870	Ølgod	6
7B	72243535-2	11	6870	Ølgod	6
7C	72243535-3	12	6870	Ølgod	6
8A	74427200-1	153	6400	Sønderborg	13
8B	74427200-2	154	6400	Sønderborg	13	Rickettsia helvetica
8C	74427200-3	155	6400	Sønderborg	13
8D	74427200-4	156	6400	Sønderborg	13
9A	74472300-1	30	6440	Augustenborg	13
9B	74472300-2	31	6440	Augustenborg	13
9C	74472300-3	32	6440	Augustenborg	13			Babesia microti
9D	74472300-4	33	6440	Augustenborg	13
9E	74472300-5	34	6440	Augustenborg	13
9F	74510300-23	223	6760	Ribe	7
COCCO	ETETE	NA	NA	NA
Total						56	52	27	4	2
